# Supplementary material for: Psoriatic arthritis is associated with adverse body composition predictive of greater coronary heart disease and type 2 diabetes propensity – a cross-sectional study
Source: Rheumatology (Oxford). 2020 Nov 4;60(4):1858–62. doi: 10.1093/rheumatology/keaa604 (PMC8024001; doi:10.1093/rheumatology/keaa604)
Supplement: keaa604_Supplementary_Data [file keaa604_supplementary_data.zip]

Archive with 3 entries (2 files):
- keaa604-suppl_data/
- keaa604-suppl_data/rhe-20-1011-File004.docx
- keaa604-suppl_data/Suppl fig S1 updated.tif
